# Supplementary material for: Increased Access to Immunoglobulin Replacement Therapy for Patients with Primary Immunodeficiency in Poland Based on Clinical Usage Data of Immunoglobulin G over a 5-Year Period
Source: J Clin Med. 2023 Mar 22;12(6):2431. doi: 10.3390/jcm12062431 (PMC10059916; doi:10.3390/jcm12062431)
Supplement: Supplementary file 1 [file jcm-12-02431-s001.zip]

Archive with 1 entries (1 files):
- jcm-2225840-supplementary.pdf
